# Supplementary material for: Maternal obesity alters methylation level of cytosine in CpG island for epigenetic inheritance in fetal umbilical cord blood
Source: Hum Genomics. 2022 Aug 31;16:34. doi: 10.1186/s40246-022-00410-2 (PMC9429776; doi:10.1186/s40246-022-00410-2)
Supplement: Supplementary file 1 — Additional file 1: Table S1. Sequences of primers used for RT-qPCR analysis [file 40246_2022_410_MOESM1_ESM.xlsx]

## Sheet: Sheet1
Supplementary Table 1. Sequences of primers used for RT-qPCR analysis
Name	Sequence 5′ – 3′
hHDAC1
Forward primer	TCGCCCTCACAAAGCCAATGC
Reverse primer	AGAAGCCAGATGCCTCGGACTT
hHDAC2
Forward primer	ATGCTTGGAGGAGGTGGCTACA
Reverse primer	TGGACACCAGGTGCATGAGGTA
hHDAC3
Forward primer	ACGTGCATTGTGCTCCAGTGTG
Reverse primer	GCGGGCAACATTTCGGACAGT
hHDAC4
Forward primer	AGCGTCCGTTGGATGTCACAGA
Reverse primer	AGCCTTCTCGTGCCACAAGTCT
hHDAC5
Forward primer	GCAACAACAGCACCAGCAGTTC
Reverse primer	TCGTCTTCCTCGTCCTCCTCCT
hHDAC7
Forward primer	GTCAGCCAAGCCGAGTGAGAAG
Reverse primer	CCAGAGGAAGCAGCACAGTGTC
hHDAC8
Forward primer	GCCGATCAGAGGAGCAGGAACT
Reverse primer	ATGCACCATACTGGCCCGTTTG
hHDAC10
Forward primer	TGGATGTGGCTGTTCGGAGAGG
Reverse primer	TGGCAGTGGCGTGGAGACAT
hHDAC11
Forward primer	GGACATCACGCTCGCCATCAAG
Reverse primer	AAGTCTCGCTCATGCCCATTGC
hDNMT1
Forward primer	CCGAGCGAGCCAGAGATAGAGA
Reverse primer	CGTGTCAGAGATGCCTGCTTGG
hDNMT3B
Forward primer	GGTGGAGGCAGACAGTGGAGAT
Reverse primer	GACCTCGGAGAACTTGCCATCG
hβ-actin
Forward primer	ATCAAGATCATTGCTCCTCCTGAG
Reverse primer	CTGCTTGCTGATCCACATCTG
