# Supplementary material for: Maternal obesity alters methylation level of cytosine in CpG island for epigenetic inheritance in fetal umbilical cord blood
Source: Hum Genomics. 2022 Aug 31;16:34. doi: 10.1186/s40246-022-00410-2 (PMC9429776; doi:10.1186/s40246-022-00410-2)
Supplement: Supplementary file 2 — Additional file 2: Table S2. Proportions of total methylated cytosine in the mCpG, mCHG and mCHH [file 40246_2022_410_MOESM2_ESM.xlsx]

## Sheet: Sheet1
Supplementary Table 2. Proportions of total methylated cytosine in the mCpG, mCHG and mCHH
		in promoter			in CGI			in CGI_shores			in CGI_shelves
		mCG	mCHG	mCHH	mCG	mCHG	mCHH	mCG	mCHG	mCHH	mCG	mCHG	mCHH
Control_1	mC number	200668	7728	18171	318591	9464	14757	373093	10761	24608	152892	3991	8953
	proportion (%)	88.569	3.411	8.02	92.935	2.761	4.305	91.341	2.635	6.025	92.195	2.407	5.399
Control_2	mC number	194753	7590	17395	313647	9743	15322	364685	10389	24181	152366	3742	8619
	proportion (%)	88.63	3.454	7.916	92.6	2.876	4.524	91.341	2.602	6.057	92.496	2.272	5.232
Control_3	mC number	17454	6451	15963	20830	7014	13949	25438	8445	21702	11121	2876	7205
	proportion (%)	43.779	16.181	40.04	49.841	16.783	33.376	45.764	15.193	39.043	52.453	13.565	33.983
Control_4	mC number	198397	9892	23053	314231	12107	18773	367841	13758	31852	152102	4997	11212
	proportion (%)	85.759	4.276	9.965	91.052	3.508	5.44	88.968	3.328	7.704	90.37	2.969	6.661
Control_5	mC number	199042	12396	28767	315758	14676	22961	367889	16952	39794	151926	6080	13749
	proportion (%)	82.863	5.161	11.976	89.35	4.153	6.497	86.637	3.992	9.371	88.455	3.54	8.005
Control_6	mC number	198299	9107	21267	302570	10608	17322	355493	12436	29608	147398	4484	10655
	proportion (%)	86.717	3.983	9.3	91.549	3.21	5.241	89.424	3.128	7.448	90.686	2.759	6.555
Control_7	mC number	194016	11355	27001	305021	13273	21724	358464	15674	36953	150295	5417	12930
	proportion (%)	83.494	4.887	11.62	89.707	3.904	6.389	87.198	3.813	8.989	89.121	3.212	7.667
Obesity_1	mC number	199287	11813	27781	314731	13563	21735	367421	16492	38459	151798	5733	13502
	proportion (%)	83.425	4.945	11.63	89.916	3.875	6.209	86.99	3.905	9.105	88.754	3.352	7.894
Obesity_2	mC number	208907	10295	24360	339513	12772	20287	373684	14586	33825	152995	5184	12008
	proportion (%)	85.772	4.227	10.002	91.127	3.428	5.445	88.531	3.456	8.014	89.898	3.046	7.056
Obesity_3	mC number	209569	12426	28421	338394	14553	23419	373307	16777	38988	152573	5866	13741
	proportion (%)	83.688	4.962	11.35	89.911	3.867	6.222	87.003	3.91	9.087	88.612	3.407	7.981
Obesity_4	mC number	213363	11279	26812	343108	13361	21164	380550	15586	36839	153445	5618	12806
	proportion (%)	84.852	4.486	10.663	90.858	3.538	5.604	87.892	3.6	8.508	89.28	3.269	7.451
Obesity_5	mC number	187759	10564	25032	287470	12083	20031	352493	14845	34446	149499	5135	12248
	proportion (%)	84.063	4.73	11.207	89.951	3.781	6.268	87.732	3.695	8.573	89.584	3.077	7.339
Obesity_6	mC number	206925	13613	32023	324818	14773	24525	367177	18761	43536	150470	6456	15176
	proportion (%)	81.931	5.39	12.679	89.207	4.057	6.735	85.495	4.368	10.137	87.431	3.751	8.818
Obesity_7	mC number	199276	10138	23780	323911	12409	19448	370175	13931	32822	153427	5161	11735
	proportion (%)	85.455	4.347	10.198	91.046	3.488	5.466	88.786	3.341	7.872	90.08	3.03	6.89
Obesity_8	mC number	203168	8434	19751	321541	9974	15723	376725	12010	28130	154107	4182	9910
	proportion (%)	87.817	3.646	8.537	92.6	2.872	4.528	90.371	2.881	6.748	91.622	2.486	5.892
