# Supplementary material for: Maternal obesity alters methylation level of cytosine in CpG island for epigenetic inheritance in fetal umbilical cord blood
Source: Hum Genomics. 2022 Aug 31;16:34. doi: 10.1186/s40246-022-00410-2 (PMC9429776; doi:10.1186/s40246-022-00410-2)
Supplement: Supplementary file 3 — Additional file 3: Table S3. DMR numbers in chromosomes [file 40246_2022_410_MOESM3_ESM.xlsx]

## Sheet: Sheet1
Supplementary Table 3. DMR numbers in chromosomes
Chr	gDMRs' number	gDMRs' length
chr1	115	13785
chr10	54	6798
chr11	55	6485
chr12	40	4471
chr13	37	4085
chr14	29	2696
chr15	27	4295
chr16	57	5438
chr17	59	6427
chr18	18	2648
chr19	105	9405
chr2	78	8666
chr20	25	2588
chr21	13	1665
chr22	25	3585
chr3	27	2831
chr4	49	4877
chr5	56	7688
chr6	58	6439
chr7	81	9235
chr8	61	8428
chr9	31	4175
chrX	569	139774
Total	1669	266484
