# Supplementary material for: Maternal obesity alters methylation level of cytosine in CpG island for epigenetic inheritance in fetal umbilical cord blood
Source: Hum Genomics. 2022 Aug 31;16:34. doi: 10.1186/s40246-022-00410-2 (PMC9429776; doi:10.1186/s40246-022-00410-2)
Supplement: Supplementary file 4 — Additional file 4: Table S4. DMR-related genes between the normal weight control group and overweight/obese group [file 40246_2022_410_MOESM4_ESM.xlsx]

## Sheet: Sheet1
Supplementary Table 4. DMR-related genes between the normal weight control group and overweight/obese group
Genes	log2Ratio(Con_124567/Obe_12345678)
10004	1.032
100073347	-0.463
10008	-1.387
10009	-0.106
100126270	-0.124
100126299	0.977
100128338	0.257
100128593	-0.472
100128885	-1.766
10013	-1.345
100130311	-0.635
100130872	-0.436
100132406	-0.763
100133205	1.473
100133311	-0.473
100133957	-1.136
1002	0.127
100270746	1.273
100272147	1.124
100272228	-1.325
100289178	0.47
100302692	-1.699
100303728	-2.637
100335030	0.368
10046	-1.479
10047	-1.486
10049	-0.373
100505385	0.436
100505738	-0.738
100506757	-1.569
100507055	0.549
100507064	0.285
100526794	0.395
100528062	-1.365
100534593	-0.355
100616294	0.566
100630923	-0.636
100652758	-0.584
100652865	0.337
10075	-2.236
10076	-1.472
10084	-1.538
100862662	-0.684
100874222	1.938
100996712	-0.296
10134	-1.639
10159	-1.395
10230	-0.736
10245	-1.863
10261	-0.384
10296	-0.284
10297	0.649
10347	0.357
10365	0.345
10369	0.294
10389	-1.573
10417	-0.446
10418	0.365
10439	0.658
1046	-1.105
10479	-1.46
10489	0.378
10494	1.593
10495	-1.576
105	1.167
10500	-0.364
10507	0.366
105373410	-0.467
10587	-0.368
10603	-0.385
10642	0.327
10682	-1.213
10715	0.485
10723	0.558
10739	0.696
10743	-0.574
10753	1.274
10763	1.395
10791	0.647
10801	0.573
10813	-1.616
10814	0.372
10815	0.594
10846	1.347
10857	-1.385
10916	-1.837
10942	0.484
10943	-1.869
10960	-0.485
10984	-0.387
11013	-2.468
11030	0.564
11033	-1.45
11040	-1.331
11043	-1.148
11074	-0.584
11077	-1.584
11093	-1.173
11123	0.685
11126	0.537
11152	-1.566
11164	1.436
11187	1.273
11230	-1.649
11332	-0.379
1135	-0.238
113828	-1.128
1145	-0.595
114794	-0.483
114818	0.504
114824	-1.395
115704	-0.183
115992	0.889
116113	-0.489
116412	-0.195
116447	-1.285
116835	0.594
116969	-0.539
116983	0.373
116988	0.593
117154	-1.592
1173	-0.529
117581	2.378
1183	-1.174
1184	-1.769
118442	1.157
118932	-0.619
121256	0.293
122481	0.494
1235	0.148
1236	1.478
123606	0.284
124045	-0.326
124565	-0.329
124590	-0.258
124930	0.493
124935	-0.594
124997	1.47
126432	0.237
1284	0.593
1287	-1.738
1299	-0.36
130576	0.523
131408	0.604
132160	-1.484
133060	1.947
1346	0.537
135138	1.279
136051	0.573
1361	1.473
1365	0.696
136647	3.958
1375	-1.507
139065	-1.279
139322	-1.948
139411	-2.169
139599	-1.495
140462	-1.694
140576	-0.547
140680	0.596
142678	0.376
144195	1.586
144321	-1.585
1453	-0.257
146325	-0.368
146713	0.546
146760	2.766
1468	1.357
1478	-1.857
148109	0.237
148113	-0.137
1482	2.486
148206	1.38
148229	1.247
148398	0.236
148641	0.489
148811	1.143
148823	0.358
148979	0.337
149478	1.327
149775	-0.372
1498	1.478
150	0.658
150726	0.542
152002	0.584
1523	-0.694
152789	0.378
154007	-0.478
154197	-1.276
1565	0.236
1571	0.708
1572	0.326
157697	3.237
158572	-1.137
158763	-1.536
158801	-1.267
158866	-1.694
159090	-1.365
159091	-1.857
162968	-0.478
164592	-1.57
164656	0.307
166863	-0.328
1678	-2.964
1687	0.536
169981	-1.848
170261	-1.258
170302	-1.816
170487	1.378
170685	-1.589
170691	0.483
1736	-1.127
1741	-1.774
1757	-0.483
1774	-2.248
1788	-0.339
1804	2.639
1821	-0.625
1827	-0.594
1831	-1.128
1852	-2.449
1869	0.297
1896	-0.669
190	-1.274
1947	-2.176
1949	1.474
1952	0.483
1953	0.248
1954	-0.428
1969	0.257
197322	-1.067
2000	-1.796
200162	0.486
2002	-1.587
2009	1.439
2010	-1.268
201229	0.594
203413	0.167
203522	-1.348
2046	0.594
2078	-0.637
2099	2.876
2101	0.195
2158	0.605
2161	0.338
2182	-1.584
2188	3.422
221091	-0.284
221476	-0.438
2216	1.476
221937	-1.168
2239	-1.162
2245	-2.564
2258	-2.274
2262	-1.374
2263	-0.604
2274	1.623
22821	0.326
22866	-1.726
22874	1.49
22876	-0.336
22882	-0.383
22883	0.846
22941	-0.956
22979	0.954
22982	0.295
22983	0.258
22986	1.371
22997	1.572
23040	-0.238
23042	1.392
23046	-0.439
2309	-0.853
23096	0.194
23133	-1.328
23139	1.462
23144	-0.283
23157	-1.594
2316	-1.295
2318	-0.493
23229	-2.269
2324	-0.665
23254	0.376
23263	0.355
23288	-0.446
23295	-0.576
2334	-1.185
23373	0.574
23380	-0.274
23495	0.365
23513	0.359
23580	-0.445
23597	-1.586
23619	1.187
23623	-0.488
23630	-1.535
23641	-1.574
23648	-0.347
23708	-2.564
240	0.576
24137	-1.557
24140	-1.886
248	0.472
2483	0.477
253738	1.365
253769	0.424
2539	-3.09
254173	-0.447
255130	-1.574
2558	0.585
256714	-1.53
257240	-1.275
25771	1.186
25778	1.663
25791	0.556
2588	-0.357
2590	-0.667
25937	-0.475
25992	0.274
26007	-1.236
26011	0.686
26038	-0.335
26071	-1.264
2615	0.327
26240	-0.264
26251	1.157
26280	-1.235
26287	0.374
26468	0.253
2657	0.474
26576	-0.264
2664	-1.275
266727	1.164
2672	0.286
26873	0.334
27112	-1.137
27161	-1.165
27164	0.245
2719	-0.814
272	-0.853
27201	0.157
27288	0.396
27301	-1.22
27315	1.194
27316	-1.293
27330	-1.694
27336	-1.538
2737	1.467
2747	-0.286
2767	0.246
2778	-0.656
2788	-0.567
2811	-0.475
2824	0.376
283120	0.257
283194	0.255
283197	0.286
283234	-0.564
283352	0.286
283383	-0.265
2837	-1.145
283849	-0.467
284013	1.646
284186	0.574
28426	0.476
284355	-0.245
284366	-0.453
284418	-1.253
284521	1.342
284656	0.334
2849	0.442
285489	0.523
285498	-0.424
2859	0.524
286	0.333
286077	-0.425
286336	-0.474
286451	-1.634
2887	-0.424
28952	-0.945
28954	-0.413
28973	0.286
28986	-2.253
29057	-1.229
2906	-0.119
29071	-1.596
29123	-0.316
292	-2.656
2949	1.164
29780	-0.348
29800	0.135
2987	1.164
29970	0.424
29991	0.497
29993	0.284
30000	0.836
30011	-0.674
3052	-1.102
3054	-1.113
30846	-0.736
3142	-0.528
317649	2.183
317751	0.295
3200	-0.283
3202	-0.317
3214	-0.893
3216	-0.59
3225	-0.548
3251	-1.221
3266	-0.897
3275	0.58
3276	-0.417
331	-1.024
3311	-0.225
339448	-0.264
339541	-0.214
339789	-0.317
339822	-0.373
339983	-0.527
340075	-0.537
340146	-0.425
340390	0.443
340393	0.321
340526	0.648
340529	-1.95
340533	-1.437
340595	0.285
3421	-1.725
3425	0.826
3431	-0.436
343990	0.378
347365	0.274
347404	-2.184
347454	-0.428
347475	-1.229
3476	-1.438
3480	-0.438
3481	-0.449
348738	-0.337
348932	0.58
349408	1.054
351	0.328
3547	-1.683
3632	-1.227
3633	-0.785
3654	-0.737
367	-1.327
3683	0.592
3691	-0.193
3705	-0.234
3706	1.386
3720	-0.297
374308	0.324
3745	-0.437
374887	0.74
374900	-0.346
374920	-0.239
375316	0.329
3777	1.344
3784	-0.328
3785	0.637
378805	0.469
3835	0.324
386593	-0.629
388021	0.584
388115	-0.534
388630	0.324
388697	-0.534
388931	-0.323
389152	-0.324
389690	-0.334
389799	-1.266
389840	-0.635
390561	-0.345
390664	1.346
390916	1.132
3925	1.245
393	-1.735
395	-1.433
3983	0.434
3984	-0.565
400668	-0.224
4007	-1.844
401127	-0.564
401399	-0.253
401588	-1.264
401612	-1.224
4034	0.364
404266	-0.543
4046	0.375
4052	-0.335
4054	-0.196
4068	0.346
409	-0.337
4093	0.254
4103	0.537
4125	0.747
4128	-1.578
414201	-0.474
4168	-1.124
4204	-1.234
4232	-0.342
4245	0.535
4336	0.425
4352	0.224
4353	1.34
440073	-0.565
440275	0.357
441168	-0.355
441242	1.684
441518	-1.455
442459	0.175
442497	0.557
4435	-2.257
4515	0.265
4534	-1.369
4544	1.357
4585	-0.247
4600	0.675
4606	0.545
4636	0.557
4692	0.377
4694	-1.375
4728	-0.584
474343	-1.356
4772	-0.546
4784	0.253
4810	-3.275
4841	-1.473
4851	-0.265
4868	0.235
4909	-0.647
491	-0.378
4914	-0.453
4916	-0.165
493861	0.343
4943	-1.257
4952	-1.354
4978	0.374
4982	0.267
4983	-1.383
501	-0.475
5017	0.139
50512	0.254
50614	0.145
5063	-1.742
5064	-1.156
50861	0.566
5087	0.473
50945	-1.574
51108	-0.474
51114	-1.024
51132	-1.764
5116	0.275
51162	-0.527
51289	0.474
51293	-0.235
51298	-0.478
51309	0.142
51311	-1.46
51313	0.478
51422	0.134
51438	-1.443
5144	-0.437
5152	-0.175
51523	-1.215
5160	-1.736
51616	-1.108
5165	-1.257
51759	-0.203
51765	-1.514
5178	1.063
5209	0.187
5214	-0.375
5224	0.479
5230	-1.659
5293	0.628
5303	-1.696
5310	-1.265
5317	1.136
5329	-0.337
5339	-0.475
5355	-1.145
5358	0.334
5361	-0.476
5366	0.482
538	-1.474
54039	0.351
54084	0.285
541578	-1.654
54413	-0.654
5443	-1.264
54436	1.195
54440	-1.175
54442	-0.317
54466	0.246
54492	0.218
54521	-1.724
54539	-1.175
54541	0.435
54551	0.466
5456	-1.322
5462	1.697
54627	-0.435
54795	0.678
54863	0.735
54869	-0.838
54880	0.676
54897	-0.366
54919	0.257
5493	-0.285
54932	-0.532
54954	-1.445
55026	-2.53
55080	0.154
55086	-1.32
55187	0.275
55190	-1.365
55191	-0.375
55194	-0.535
55268	0.535
553158	-0.765
55365	0.324
55422	-0.545
554226	-0.844
55510	-0.278
55512	-0.743
55515	0.679
55554	1.154
55558	-1.488
55559	-1.379
55593	-1.276
55609	-1.878
55615	-0.786
55634	-1.584
55647	-0.215
55655	-0.285
55679	0.375
55697	0.383
55698	-1.284
55711	0.517
55722	-0.248
55738	-0.296
5575	0.374
55756	-0.265
55787	-0.354
55796	-2.185
55841	0.307
55856	1.276
55859	-1.696
5590	0.343
55915	4.356
55916	-1.275
5596	0.378
55971	0.964
5607	-0.646
56144	-0.296
56145	-0.274
56146	-0.224
56147	-0.285
56271	-1.733
5631	-1.595
5638	-1.637
56548	-2.495
5657	0.585
56666	0.578
56850	-1.975
56903	-1.335
56928	-0.597
56975	0.377
56978	-0.368
56996	1.637
57097	-1.185
57101	-0.234
57158	0.575
5716	-1.835
57169	-0.297
57176	0.264
57187	-1.664
57210	-0.464
57221	-0.374
57232	-1.154
57338	0.354
57348	-0.375
574538	-0.865
57463	1.475
57468	0.687
57491	0.645
57521	-0.485
57526	-1.838
57536	1.283
57537	-0.896
57540	0.568
57555	0.453
57558	-0.595
57595	-1.748
57597	0.622
57605	0.275
57622	1.28
57631	-3.265
57666	-0.228
57685	0.326
57692	-1.594
57719	-0.739
57732	0.295
57799	-0.523
5791	0.365
5799	0.695
5827	-1.256
58477	-0.364
58504	0.25
58526	-1.667
5891	-0.275
5914	-0.164
5922	0.424
5925	0.675
59269	0.365
59307	-0.755
595	-1.267
5957	-0.665
6004	-0.245
6009	-0.864
6011	0.246
60312	-0.345
60343	-0.575
60401	-1.654
60506	0.196
60598	0.265
60680	-0.376
610	-0.274
6102	-2.067
6134	-1.254
6170	-2.043
619343	-1.156
6197	-1.296
6256	-0.556
6263	1.476
6284	0.376
6303	-1.26
6322	-1.456
63930	0.375
63941	1.254
63976	0.686
6398	0.169
64061	-1.842
64067	0.476
64093	0.456
641339	-1.853
641364	-0.245
641365	-1.224
64180	0.564
64207	1.286
64219	-1.957
6427	3.775
642987	0.697
64377	0.545
64388	-0.755
64405	-1.245
64407	1.378
644192	1.454
644596	-1.345
64478	0.576
645027	-1.589
6455	-0.856
645700	1.155
645954	-1.268
64599	0.543
646019	-0.478
647135	-0.279
64748	0.587
64787	0.275
64788	-0.232
64849	-1.454
64855	0.574
64856	1.255
6497	-0.486
65009	0.856
6507	-0.266
650794	0.475
651746	-0.368
65220	-0.854
6523	0.856
65244	0.446
65267	-1.136
653464	-0.224
6550	0.263
6556	0.388
6560	-0.365
6580	1.185
65990	0.263
65991	-1.133
6638	0.686
6658	-1.054
6674	-0.354
6725	0.365
6748	-1.745
675	1.433
677	0.27
6776	0.256
6804	0.367
6853	-0.674
6901	-2.264
6904	-0.576
6907	0.242
6917	2.053
693157	0.744
695	-0.456
696	1.328
6990	-1.297
7049	0.445
7083	-1.175
7105	-1.756
7132	0.254
7137	1.275
7148	0.485
7161	0.364
7216	-2.176
7226	-0.467
723961	-0.454
7280	1.344
728239	-1.475
728392	0.375
728661	-0.196
728841	0.556
7296	0.457
7339	1.356
7348	0.567
7349	0.374
7371	4.454
7407	0.376
7410	0.245
7434	0.777
7450	0.886
7477	0.386
7483	0.125
7490	-0.768
7504	-2.865
7535	-0.255
7547	-1.678
7592	-1.689
7626	-1.185
7694	-0.144
7726	1.356
7737	-1.964
7739	-1.989
776	-0.156
778	-1.064
7786	-0.667
7849	0.384
79085	0.549
79092	0.594
79135	-2.334
79184	-2.055
79400	0.377
79414	0.146
79444	-0.145
79567	0.964
79570	1.783
79587	-1.134
79589	-1.344
79605	0.386
79649	-1.275
79652	0.456
79701	-0.275
79706	-0.567
79710	-1.195
79716	-0.386
79816	-0.665
79836	-1.556
79888	-0.685
79903	-0.387
79917	-2.165
79921	-1.835
79970	-0.634
79979	-2.266
79990	0.634
8000	1.167
8013	1.245
8021	-0.467
8022	0.467
80223	-0.367
80230	-0.446
80311	-1.975
80316	0.246
80332	0.426
80346	-0.967
80712	-1.154
80737	1.578
80757	-1.006
80781	-0.285
80790	-0.256
80823	-1.546
8110	0.257
8111	-0.233
815	0.254
81603	-0.485
81607	-0.246
81794	0.286
81833	-0.424
81887	-1.864
8189	1.321
822	-0.486
8241	-1.176
8266	-3.034
8324	-0.766
83439	0.355
83550	-0.897
83604	-1.175
83696	0.534
83697	1.311
8379	-0.856
83855	-0.276
83937	-0.276
83983	-0.367
8406	-1.695
8407	-0.668
8409	-1.147
84105	-0.365
84164	-0.663
8419	-0.264
84215	0.852
84256	1.254
84286	0.524
84295	-1.796
84310	-1.468
84434	-1.755
84435	-0.246
84439	-0.453
84441	-0.646
84456	1.264
84460	-1.235
8450	-1.956
84548	-1.843
8462	0.365
84627	0.576
84631	-2.366
84678	0.635
84679	-1.68
84707	-1.696
8471	-2.447
8473	-0.855
84740	-0.335
84791	0.956
84936	0.757
84939	1.275
84948	-0.586
84958	0.379
84970	1.039
8500	-0.245
8506	0.256
8514	-0.259
8517	-3.024
8522	-1.135
8534	0.667
85358	-0.268
85452	0.365
85453	0.576
8558	1.189
8566	-0.564
8572	0.389
8605	0.439
8614	0.476
8692	1.576
8704	-0.167
8718	-0.225
8828	-0.272
8857	-0.585
8863	-0.435
8912	-0.246
8916	1.632
8926	0.605
8933	-2.139
89853	0.476
90121	-1.524
9016	-0.844
90161	-2.154
9024	-0.534
90522	-1.354
90627	-1.244
9064	1.421
9066	1.354
90736	-0.456
9077	0.577
9091	-0.953
90987	-0.447
9104	-0.523
91050	-0.347
9112	-0.446
91179	1.437
9123	-0.398
9131	-2.975
9132	0.445
9150	-0.423
9172	-1.86
91828	0.474
9185	-1.586
91851	-1.567
919	1.384
91966	-1.327
9201	1.357
9203	-1.513
9215	0.185
9228	0.367
92293	0.634
9248	-1.346
9258	0.467
92999	0.845
93034	0.564
93164	0.354
9322	-0.334
93380	-1.964
9363	-1.364
9369	0.744
94030	0.226
94120	0.284
94121	-1.426
9423	0.643
9432	0.466
9452	-1.773
9459	-1.585
9501	0.275
9509	0.184
9612	1.754
9620	0.422
9633	0.953
9639	-0.447
9644	-0.595
9658	-0.383
9687	-1.195
9737	-1.025
9742	0.435
9754	-1.446
9755	1.127
9758	1.261
9759	-0.428
9767	-1.569
9780	-0.396
9796	0.579
9823	-1.694
9830	-1.386
9839	0.376
984	-1.147
9901	0.296
9920	-1.211
9945	-1.184
9948	1.385
9962	0.576
