# Supplementary material for: Maternal obesity alters methylation level of cytosine in CpG island for epigenetic inheritance in fetal umbilical cord blood
Source: Hum Genomics. 2022 Aug 31;16:34. doi: 10.1186/s40246-022-00410-2 (PMC9429776; doi:10.1186/s40246-022-00410-2)
Supplement: Supplementary file 5 — Additional file 5: Table S5. DMR-related promoters between the normal weight control group and overweight/obese group [file 40246_2022_410_MOESM5_ESM.xlsx]

## Sheet: Sheet1
Supplementary Table 5. DMR-related promoters between the normal weight control group and overweightobese group
Promoters	log2Ratio(Con_124567/Obe_12345678)
100033819	0.335
100073347	0.955
100126299	0.524
100128025	-0.424
100129662	-2.125
10013	-1.196
100131434	-1.324
100132406	1.209
100272147	-2.474
100272228	-1.423
100287898	0.753
100303728	-1.435
100313781	-1.145
100313824	-0.745
100316904	0.427
10046	-1.125
100500808	1.163
100505738	-0.647
100506757	-1.365
100507055	1.36
100507424	-0.57
100507433	-1.246
100616294	0.575
100630923	2.074
10075	-2.475
10084	-1.748
10125	0.483
10146	-0.405
10159	-2.579
10245	-1.536
10296	1.364
10388	-0.233
10389	-1.437
10439	0.636
10495	-1.529
10682	-1.228
10735	-0.684
10739	0.736
10742	-1.157
10813	-2.147
10840	-0.374
10868	-0.364
10916	-1.795
10943	-1.836
11040	-1.335
11043	-1.056
11126	1.293
11152	-1.421
11202	-0.425
11219	-0.235
11230	-1.638
113612	0.435
1137	0.635
1138	-0.475
1145	1.074
114569	0.345
115201	-1.874
115584	-0.246
116447	-0.573
1173	1.286
118932	-0.674
1203	0.325
1235	1.164
124857	0.268
1288	-1.847
136647	3.585
139065	-1.356
139285	-1.235
139411	-2.165
139599	-1.579
139735	-0.428
140462	-0.747
140875	-0.464
144195	1.386
146434	-0.346
147872	0.537
148113	0.673
148823	0.426
154288	-0.264
158062	-0.226
158801	-1.426
158866	-1.557
159090	-1.346
159091	-1.685
164592	-0.572
1678	-2.164
170261	-1.74
1727	0.846
1736	-1.235
1741	-1.773
1774	-1.254
1821	-0.643
1831	-1.253
1840	-0.194
1896	-1.528
190	-1.364
1936	-0.458
1947	-2.163
1954	1.475
199800	-0.425
2002	-1.495
2010	-1.446
203413	1.153
203523	-2.135
203547	-1.263
2078	-0.757
2099	2.835
215	-1.435
2182	-1.624
2220	-0.296
2239	-2.363
2258	-1.675
2263	0.435
2274	0.765
22866	-1.735
22876	-0.335
22918	0.435
23076	-0.454
23133	-1.345
23157	-1.574
23254	0.264
2332	-1.356
23597	-1.664
23619	-0.556
23708	-1.643
24140	-1.842
2477	-1.054
2491	-1.447
254158	-2.574
254173	-0.935
255426	0.346
256714	-0.344
256987	-1.346
257240	-1.945
25771	0.252
25817	1.246
26007	1.572
26027	-0.696
26063	2.357
26238	0.225
26472	-0.535
26778	-1.254
26787	-1.252
27006	0.356
27112	-2.235
272	-0.835
27288	0.345
27301	-1.225
27316	-1.253
27330	-1.564
2747	-1.745
2274	1.352
2778	0.435
2811	-0.352
2824	0.254
283120	0.364
283663	1.253
284418	-0.253
284521	0.763
284618	-0.426
285463	-0.436
2859	0.586
286	0.386
286177	0.126
286451	-1.563
2892	-1.335
28952	-0.747
28959	0.335
28973	1.382
29057	-1.235
29071	-1.644
2949	1.142
2987	1.228
30011	-2.187
3052	-1.352
3149	-0.656
317649	2.322
3251	-1.645
3266	1.385
331	-1.143
338	0.645
340168	-0.156
340529	-1.964
340562	0.246
341	-0.246
347454	-1.346
347475	-1.154
3547	-1.745
3597	-1.235
3654	-1.043
3691	-0.352
374308	0.322
3750	-0.7455
375056	-0.235
3835	1.297
386679	0.224
388011	0.235
388021	0.546
388115	-0.535
3897	-0.674
389856	-1.268
3925	1.175
3983	1.864
3984	-0.635
399668	-1.436
4007	-1.835
401588	-1.785
401612	-1.299
402415	-1.726
405	-1.247
4052	-0.264
4068	-1.854
406899	-1.236
406957	0.335
406981	-1.229
4088	0.557
4150	0.353
4232	0.363
4245	0.547
4248	-0.236
4352	1.365
4354	-0.646
441518	-1.439
4435	-1.942
4515	-1.956
4674	-0.952
4694	-1.885
4810	-1.23
4841	-1.485
4842	0.536
4882	1.125
4942	1.243
4943	-1.153
4982	1.355
50865	0.324
51079	-0.256
51087	-0.542
51114	-1.244
51132	-1.665
51162	-0.636
51239	-0.675
51248	-1.964
5127	-1.246
5133	0.317
51386	-0.553
5160	-0.343
51616	-1.241
51765	-1.553
5178	-0.431
5207	-1.356
5230	-1.253
5255	-1.635
5339	-0.185
5355	-1.24
5358	0.253
538	-1.363
541578	-1.336
5426	-0.363
54413	-0.635
54438	-2.367
54440	-1.085
54539	-1.035
54552	-2.435
5456	-1.286
54585	-0.325
54821	-1.636
54954	-1.346
55086	1.735
55190	-1.325
55192	0.785
55422	-0.643
55559	-1.296
55593	-2.174
55613	-1.225
55634	-1.336
55655	-0.247
55796	-2.363
5583	0.427
55916	-1.146
55922	-1.446
5613	0.387
5634	-1.243
5638	-1.367
56548	-1.153
56940	-0.624
56978	0.436
57187	-1.674
57232	-1.164
574032	-1.845
574033	-1.353
5743	0.335
574457	0.53
57477	-1.133
57526	-1.196
58477	-0.252
5878	0.801
59307	-0.493
60343	-1.418
60401	-1.694
6102	-2.127
6134	-1.676
6170	-2.029
6197	-1.728
6271	0.239
6284	0.242
6322	-1.155
63939	-0.243
64073	-1.345
641339	-1.164
64207	1.472
642987	0.637
644596	-0.925
645455	-0.346
645700	0.956
64840	-1.055
64864	-2.124
65009	0.853
65220	-0.296
65265	0.725
65267	-1.25
653319	-0.527
654433	0.338
6550	0.314
6560	-0.213
6567	-1.125
6594	-2.024
66004	0.365
6611	-1.713
672	-0.497
6748	-1.84
6795	0.231
6901	-1.357
7102	-1.146
7105	-1.76
7216	-1.323
724029	-0.474
727866	-1.126
729506	-0.658
7307	1.724
7349	0.328
7490	-0.728
7547	-1.584
7592	-1.424
7626	-1.185
7704	0.227
7737	-1.646
7739	-1.522
778	-0.724
79057	-0.424
79157	3.746
79414	2.632
79649	-1.242
79716	-0.323
79783	3.585
79836	-2.42
79903	-0.353
79943	0.642
79979	-1.525
80114	0.435
80162	-0.264
80230	0.225
80316	0.296
80712	-1.224
81887	-1.524
8241	-1.168
8270	-1.227
83550	-1.155
83714	-0.525
83983	-0.278
84106	-0.563
84245	0.635
84295	-1.538
84440	-0.225
8450	-2.167
84631	-1.264
84678	-0.396
8471	-2.471
8473	-0.822
84935	0.37
8514	-0.247
8517	-3.046
8566	1.724
8629	1.048
863	1.82
8803	0.176
8862	-2.621
90060	-2.268
90121	-1.618
9016	-1.279
90736	-0.636
9080	-0.417
90843	-1.633
9131	-1.228
91966	-1.279
9203	-1.518
9248	-1.728
93233	-0.306
9363	-1.128
94121	-1.845
9737	-1.357
9767	-1.524
9823	-1.574
9855	0.235
