# Supplementary material for: Maternal obesity alters methylation level of cytosine in CpG island for epigenetic inheritance in fetal umbilical cord blood
Source: Hum Genomics. 2022 Aug 31;16:34. doi: 10.1186/s40246-022-00410-2 (PMC9429776; doi:10.1186/s40246-022-00410-2)
Supplement: Supplementary file 6 — Additional file 6: Table S6. Expressions of HDACs and DNMTs analyzed by RT-qPCR [file 40246_2022_410_MOESM6_ESM.xlsx]

## Sheet: Sheet1
Supplementary Table 6. Expressions of HDACs and DNMTs analyzed by RT-qPCR
	Control				Overweight/obesity
HDAC1	1	1.1797	1.00054	2.16529	0.647329	0.825709	1.42364
HDAC2	1.11748	1.14939	1.00863	3.40136	0.603958	0.979695	2.26268
HDAC3	0.337042	0.331268			0.176871	0.249594
HDAC4	1.57926	1.40403	2.00097	1.74395	0.514456	1.55106	1.51832
HDAC5	0.305819	0.271283	0.447389	0.475267	0.173171	0.269313	0.373422
HDAC7	0.875725	0.947186	1.58288	1.51347	0.590894	0.758124	1.22691
HDAC8	0.062528	0.057604	0.078259	0.186476	0.033906	0.050178	0.111861
HDAC10	0.13647	0.080199	0.132246	0.200693	0.040431	0.095065	0.169532
HDAC11	0.011138	0.019194			0.006475	0.007588
DNMT1	1	1.77687	3.64176		0.877837	0.865023	1.03261
DNMT3B	1	2.09847	3.89881		0.394658	0.764935	1.05055
